# Supplementary material for: Lessons from the slide preparation: A new species of Kaluginia (Diptera, Chironomidae) from China
Source: Zookeys. 2026 Jun 4;1281:233–45. doi: 10.3897/zookeys.1281.193732 (PMC13261310; doi:10.3897/zookeys.1281.193732)
Supplement: XML Treatment for Kaluginia wangi [file zookeys.1281.193732-treatment1.xml]

<!DOCTYPE tp:taxon-treatment
  PUBLIC "-//TaxonX//DTD Taxonomic Treatment Publishing DTD v0 20100105//EN" "tax-treatment-NSO.dtd">
<tp:taxon-treatment xmlns:tp="http://www.plazi.org/taxpub"><tp:treatment-meta><kwd-group><label>Taxon classification</label><kwd>
                <named-content content-type="kingdom">Animalia</named-content>
              </kwd><kwd>
                <named-content content-type="order">Diptera</named-content>
              </kwd><kwd>
                <named-content content-type="family">Chironomidae</named-content>
              </kwd></kwd-group><mixed-citation publication-type="journal"><person-group><name><surname>Wang</surname><given-names>Yiyi</given-names></name><name><surname>Song</surname><given-names>Chao</given-names></name><name><surname>Liu</surname><given-names>Xin</given-names></name><name><surname>Qi</surname><given-names>Xin</given-names></name></person-group><article-title>Lessons from the slide preparation: A new species of <italic><tp:taxon-name><tp:taxon-name-part taxon-name-part-type="genus" reg="Kaluginia">Kaluginia</tp:taxon-name-part></tp:taxon-name></italic> (<tp:taxon-name><tp:taxon-name-part taxon-name-part-type="order" reg="Diptera">Diptera</tp:taxon-name-part></tp:taxon-name>, <tp:taxon-name><tp:taxon-name-part taxon-name-part-type="family" reg="Chironomidae">Chironomidae</tp:taxon-name-part></tp:taxon-name>) from China</article-title><source>Zookeys</source><day>04</day><month>06</month><year>2026</year><volume>1281</volume><fpage>233</fpage><lpage>245</lpage><pub-id pub-id-type="doi">10.3897/zookeys.1281.193732</pub-id></mixed-citation></tp:treatment-meta><tp:nomenclature><tp:taxon-name><object-id xmlns:xlink="http://www.w3.org/1999/xlink" content-type="arpha" xlink:type="simple">D7D46BF6-721F-5F55-84B7-D26D0FC655A1</object-id>
                    		<tp:taxon-name-part taxon-name-part-type="genus" reg="Kaluginia">Kaluginia</tp:taxon-name-part> <tp:taxon-name-part taxon-name-part-type="species" reg="wangi">wangi</tp:taxon-name-part>
                    	
                    		<object-id xmlns:xlink="http://www.w3.org/1999/xlink" content-type="zoobank" xlink:type="simple">https://zoobank.org/A8BBF8FE-7AD5-405C-86FC-EFB2272143A4</object-id>
                    	</tp:taxon-name><tp:taxon-authority>Song &amp; Qi</tp:taxon-authority><tp:taxon-status xmlns:xlink="http://www.w3.org/1999/xlink" xlink:type="simple">sp. nov.</tp:taxon-status><xref ref-type="fig" rid="F1">Figs 1</xref><xref ref-type="fig" rid="F2">, 2</xref><xref ref-type="fig" rid="F3">, 3</xref><xref ref-type="fig" rid="F4">, 4</xref><xref ref-type="fig" rid="F5">, 5</xref><xref ref-type="fig" rid="F6">, 6</xref></tp:nomenclature><tp:treatment-sec sec-type="Generic diagnosis"><title>Generic diagnosis.</title><p>Genus <italic><tp:taxon-name><tp:taxon-name-part taxon-name-part-type="genus" reg="Kaluginia">Kaluginia</tp:taxon-name-part></tp:taxon-name></italic> is characterized by the following combination of features: body predominantly dark brown to blackish, antenna with 5 or 7 flagellomeres and reduced plume, eye bare; membrane without setae but with fine punctation, R<sub>4+5</sub> with setae, R<sub>2+3</sub> reduced and visible only in basal part, squama fringed, setae in 2–3 irregular rows; antepronotal lobes narrowly joined medially, lateral antepronotals occupy basal 2/3 of lobe, acrostichals short in 1 row beginning near antepronotum, dorsocentrals erect in 1–2 rows, extending from near the humeral area to close to the scutellum, prealars present, scutellum with numerous setae, arranged in 3–4 irregular rows; ta<sub>4</sub> in all segments are cordiform; tergite IX with a small rounded protuberance as anal point on dorsal surface. Transverse sternapodeme high, almost trapezoidal, with rounded apex. Gonocoxite with a basal lobe and a setose inferior volsella. Gonostylus broad anteriorly, narrowing posteriorly, sometimes twisted or scoop-shaped, apex and inner margin bearing stout megasetae surrounded by microtrichia.</p><p>Diagnostic characters. The male imago can be distinguished from known species of the genus by the following combination of characters: antenna with 5 flagellomeres; gonostylus broad anteriorly and narrowing posteriorly, with some twisted angle, and its apex bearing several stout megasetae surrounded by microtrichia; mid and hind ta<sub>1</sub> each with two pseudospurs.</p></tp:treatment-sec><tp:treatment-sec sec-type="Material examined"><title>Material examined.</title><p><bold><italic>Holotype</italic></bold>: • adult male, China, Fujian Province, Nanping City, Wuyishan City, near Da’anyuan Drifting (approx. <named-content xmlns:xlink="http://www.w3.org/1999/xlink" content-type="dwc:verbatimCoordinates" xlink:type="simple">27.87696°N, 117.86853°E</named-content>, alt. 490 m), 16 Apr. 2021, ZHONG KH leg., light trap. <bold><italic>Paratypes</italic></bold>: • 2 males, China, Zhejiang Province, Hangzhou City, Tianmu Mountain, <named-content xmlns:xlink="http://www.w3.org/1999/xlink" content-type="dwc:verbatimCoordinates" xlink:type="simple">30.34371°N, 119.45855°E</named-content>, alt. 459 m, 20 Apr. 2024, ZANG HM leg., light trap.</p></tp:treatment-sec><tp:treatment-sec sec-type="Etymology"><title>Etymology.</title><p>The specific epithet <italic>wangi</italic> is given in honor of Professor Xinhua Wang, in recognition of his fundamental contributions to the systematics of the Chinese <tp:taxon-name><tp:taxon-name-part taxon-name-part-type="family" reg="Chironomidae">Chironomidae</tp:taxon-name-part></tp:taxon-name>.</p></tp:treatment-sec><tp:treatment-sec sec-type="Description"><title>Description.</title><p>Adult male (<italic>N</italic> = 3) total length 2.6–2.97, 2.78 mm. Wing length 1.70–2.48, 2.05 mm. Total length/wing length 1.20–1.53, 1.37. Wing length / length of profemur 1.62–2.07, 1.91.</p><p><bold><italic>Colouration</italic></bold> (Fig. <xref ref-type="fig" rid="F3">3</xref>). Head dark brown; thorax scutum, scutellum, and postnotum shiny dark brown to black. Abdomen dark brown, legs (Fig. <xref ref-type="fig" rid="F2">2F</xref>) segments largely brown, but all femora basal 2/3 of femur yellowish, distal 1/3 brown; tibiae are brown at the basal and apical, with a pale-yellow medial portion. Wings greyish-brown.</p><p><bold><italic>Head</italic></bold> (Fig. <xref ref-type="fig" rid="F1">1B, D</xref>). The compound eyes are glabrous. Temporal setae include 3–4 inner verticals, 8–9, 8 outer verticals, 3–4 post verticals, postorbitals clearly present, with 4–5 setae. Clypeus with 12–27, 19 setae. Tentorium 124–158, 144 μm long, 19–24, 23 μm wide, Tentorium slightly swollen basally and narrowing evenly from base to apex; palpomere lengths (in μm): 30–43, 35; 32–58, 44; 69–104, 83; 101–148, 123; 146–237, 187. L: 5<sup>th</sup>/3<sup>rd</sup>: 2.11–2.28, 2.22. Head width / palp length 0.98. Antennal pedicel with 2 short setae, antenna with 5 flagellomeres and reduced plume of short setae; number of setae in flagellomeres 1–5, respectively 9; 5; 5; 5; 16. Terminal flagellomere with 2 subapical setae, 50–60 μm long. Flagellomeres 1–5 length (μm): 78–94, 84; 26–30, 28; 27–32, 29; 24–30, 27; 46–58, 53. AR 0.29–0.34, 0.31.</p><fig id="F1" position="float" orientation="portrait"><object-id xmlns:xlink="http://www.w3.org/1999/xlink" content-type="doi" xlink:type="simple">10.3897/zookeys.1281.193732.figure1</object-id><object-id xmlns:xlink="http://www.w3.org/1999/xlink" content-type="arpha" xlink:type="simple">B8F24B20-0978-59B5-B090-D2A8A0A7FC88</object-id><label>Figure 1.</label><caption><p><italic><tp:taxon-name><tp:taxon-name-part taxon-name-part-type="genus" reg="Kaluginia">Kaluginia</tp:taxon-name-part> <tp:taxon-name-part taxon-name-part-type="species" reg="wangi">wangi</tp:taxon-name-part></tp:taxon-name></italic> sp. nov. adult male. <bold>A</bold>. Wing; <bold>B</bold>. Head; <bold>C</bold>. Tibiae; <bold>D</bold>. Antenna; <bold>E</bold>. Hypopygium. Scale bars: 100 µm.</p></caption><graphic xmlns:xlink="http://www.w3.org/1999/xlink" xlink:href="zookeys-1281-233_article-193732__-g001.jpg" id="oo_1668188.jpg" position="float" orientation="portrait" xlink:type="simple"><uri content-type="original_file" xlink:type="simple">https://binary.pensoft.net/fig/1668188</uri></graphic></fig><p><bold><italic>Wing</italic></bold> (Figs <xref ref-type="fig" rid="F1">1A</xref>, <xref ref-type="fig" rid="F2">2A</xref>). Membrane without setae and with punctation. Anal lobe well developed, fully fringed. VR 0.80–1.23, 0.99. R with 26–42, 32 setae, R<sub>1</sub> with 24–42, 33 setae, R<sub>4+5</sub> with 31–42, 35 setae, R<sub>2+3</sub> clearly visible only in a small portion of the basal part. Wing squama with 15–18 setae, irregularly 2–3 rows. RM/MCu 1.87–2.07, 1.95.</p><fig id="F2" position="float" orientation="portrait"><object-id xmlns:xlink="http://www.w3.org/1999/xlink" content-type="doi" xlink:type="simple">10.3897/zookeys.1281.193732.figure2</object-id><object-id xmlns:xlink="http://www.w3.org/1999/xlink" content-type="arpha" xlink:type="simple">53E1E8ED-97EE-5FFC-BE71-CB2940BA099E</object-id><label>Figure 2.</label><caption><p><italic><tp:taxon-name><tp:taxon-name-part taxon-name-part-type="genus" reg="Kaluginia">Kaluginia</tp:taxon-name-part> <tp:taxon-name-part taxon-name-part-type="species" reg="wangi">wangi</tp:taxon-name-part></tp:taxon-name></italic> sp. nov. adult male. <bold>A</bold>. Wing; <bold>B</bold>. Hypopygium in dorsal view; <bold>C</bold>. Hypopygium in ventral view; <bold>D</bold>. Tibiae; <bold>E</bold>. Thorax; <bold>F</bold>. Legs.</p></caption><graphic xmlns:xlink="http://www.w3.org/1999/xlink" xlink:href="zookeys-1281-233_article-193732__-g002.jpg" id="oo_1668189.jpg" position="float" orientation="portrait" xlink:type="simple"><uri content-type="original_file" xlink:type="simple">https://binary.pensoft.net/fig/1668189</uri></graphic></fig><fig id="F3" position="float" orientation="portrait"><object-id xmlns:xlink="http://www.w3.org/1999/xlink" content-type="doi" xlink:type="simple">10.3897/zookeys.1281.193732.figure3</object-id><object-id xmlns:xlink="http://www.w3.org/1999/xlink" content-type="arpha" xlink:type="simple">1B842AB6-5070-5D09-A268-567D4B9A5C5C</object-id><label>Figure 3.</label><caption><p>Male adult (holotype, in dorsal view) of <italic><tp:taxon-name><tp:taxon-name-part taxon-name-part-type="genus" reg="Kaluginia">Kaluginia</tp:taxon-name-part> <tp:taxon-name-part taxon-name-part-type="species" reg="wangi">wangi</tp:taxon-name-part></tp:taxon-name></italic> sp. nov.</p></caption><graphic xmlns:xlink="http://www.w3.org/1999/xlink" xlink:href="zookeys-1281-233_article-193732__-g003.jpg" id="oo_1668190.jpg" position="float" orientation="portrait" xlink:type="simple"><uri content-type="original_file" xlink:type="simple">https://binary.pensoft.net/fig/1668190</uri></graphic></fig><p><bold><italic>Thorax</italic></bold> (Fig. <xref ref-type="fig" rid="F2">2E</xref>). Antepronotal lobes narrowly joined medially, lateral antepronotals 12–14 setae. Acrostichals 14–16, 15 short, in 1 row, beginning near antepronotum; dorsocentrals 12–15, 13 erect and in 1–2 rows or in 1 group, extending from near the humeral area to close to the scutellum; scutellum with more than 35 scattered setae, arranged in 3–4 irregular rows; prealars 16–26, 19 divided into anterior (6–11, 8 setae), middle (1–4, 2 setae) and posterior sections with 9–11, 10 setae.</p><p><bold><italic>Legs</italic></bold> (Figs <xref ref-type="fig" rid="F1">1C</xref>, <xref ref-type="fig" rid="F2">2D</xref>, <xref ref-type="fig" rid="F2">2F</xref>). Spur of fore tibia 36–44, 41 μm long; spurs of mid tibia with spurs 42–48, 46 μm and 44–54, 49 μm long; of hind tibia 40–51, 47 μm and 58–71, 63 μm long. Hind tibial fused combs 53–55, 54 μm long, with 9–11, 9 setae. Fore ta<sub>1</sub> with 1 pseudospur, 21–32, 27 μm long, ta<sub>2</sub> with 1 pseudospur, 24–31, 27 μm long; mid ta<sub>1</sub> with 2 pseudospurs, 23–35, 28 μm and 27–36, 31 μm long, ta<sub>2</sub> with 1–2 pseudospur, 20–30, 26 μm long and 24–34, 29 µm long, ta<sub>3</sub> with 1 pseudospur, 26 μm long; hind ta<sub>1</sub> with 2 pseudospurs, 22–34, 29 µm and 29–37, 33 μm long, and ta<sub>2</sub> with 2 pseudospurs 25–33, 44 μm and 27–35, 31 μm long. Width at apex of fore tibia 65–75, 71 μm, of mid tibia 60–65, 62 μm, of hind tibia 65–73, 69 μm. Lengths (in μm) and proportions for legs in Table <xref ref-type="table" rid="T1">1</xref>. ta<sub>4</sub> in all segments are cordiform, shorter than ta<sub>5</sub>.</p><table-wrap id="T1" position="float" orientation="portrait"><label>Table 1.</label><caption><p>Lengths (in µm) and proportions for legs of <italic><tp:taxon-name><tp:taxon-name-part taxon-name-part-type="genus" reg="Kaluginia">Kaluginia</tp:taxon-name-part> <tp:taxon-name-part taxon-name-part-type="species" reg="wangi">wangi</tp:taxon-name-part></tp:taxon-name></italic> sp. nov.</p></caption><table><tbody><tr><th rowspan="1" colspan="1"/><th rowspan="1" colspan="1">P1</th><th rowspan="1" colspan="1">P2</th><th rowspan="1" colspan="1">P3</th></tr><tr><td rowspan="1" colspan="1">
                      <abbrev xmlns:xlink="http://www.w3.org/1999/xlink" xlink:title="femur" xlink:type="simple">fe</abbrev>
                    </td><td rowspan="1" colspan="1">956–1212, 1084</td><td rowspan="1" colspan="1">1087–1361, 1254</td><td rowspan="1" colspan="1">975–1335, 1143</td></tr><tr><td rowspan="1" colspan="1">
                      <abbrev xmlns:xlink="http://www.w3.org/1999/xlink" xlink:title="tibia" xlink:type="simple">ti</abbrev>
                    </td><td rowspan="1" colspan="1">887–1242, 1066</td><td rowspan="1" colspan="1">900–1222, 1061</td><td rowspan="1" colspan="1">1004–1353, 1179</td></tr><tr><td rowspan="1" colspan="1">ta<sub>1</sub></td><td rowspan="1" colspan="1">546–768, 648</td><td rowspan="1" colspan="1">430–605, 519</td><td rowspan="1" colspan="1">533–712, 625</td></tr><tr><td rowspan="1" colspan="1">ta<sub>2</sub></td><td rowspan="1" colspan="1">261–382, 323</td><td rowspan="1" colspan="1">220–305, 263</td><td rowspan="1" colspan="1">296–409, 354</td></tr><tr><td rowspan="1" colspan="1">ta<sub>3</sub></td><td rowspan="1" colspan="1">140–206, 175</td><td rowspan="1" colspan="1">129–183, 156</td><td rowspan="1" colspan="1">138–221, 180</td></tr><tr><td rowspan="1" colspan="1">ta<sub>4</sub></td><td rowspan="1" colspan="1">65–78, 70</td><td rowspan="1" colspan="1">59–72, 67</td><td rowspan="1" colspan="1">64–81, 72</td></tr><tr><td rowspan="1" colspan="1">ta<sub>5</sub></td><td rowspan="1" colspan="1">107–123, 115</td><td rowspan="1" colspan="1">102–125, 113</td><td rowspan="1" colspan="1">99–131, 114</td></tr><tr><td rowspan="1" colspan="1">
                      <abbrev xmlns:xlink="http://www.w3.org/1999/xlink" xlink:title="length of ta1" xlink:type="simple">LR</abbrev>
                    </td><td rowspan="1" colspan="1">0.59–0.62, 0.61</td><td rowspan="1" colspan="1">0.49–0.50, 0.49</td><td rowspan="1" colspan="1">0.53</td></tr><tr><td rowspan="1" colspan="1">
                      <abbrev xmlns:xlink="http://www.w3.org/1999/xlink" xlink:title="length of (femur + tibia + ta1)" xlink:type="simple">BV</abbrev>
                    </td><td rowspan="1" colspan="1">3.80–4.40, 4.11</td><td rowspan="1" colspan="1">4.42–4.70, 4.57</td><td rowspan="1" colspan="1">4.04–4.21, 4.10</td></tr><tr><td rowspan="1" colspan="1">
                      <abbrev xmlns:xlink="http://www.w3.org/1999/xlink" xlink:title="length of (femur + tibia)" xlink:type="simple">SV</abbrev>
                    </td><td rowspan="1" colspan="1">3.20–3.61, 3.34</td><td rowspan="1" colspan="1">4.12–4.57, 4.30</td><td rowspan="1" colspan="1">3.67–3.77, 3.72</td></tr></tbody></table><table-wrap-foot><fn><p>Abbreviations used: <abbrev xmlns:xlink="http://www.w3.org/1999/xlink" xlink:title="length of (femur + tibia + ta1)" xlink:type="simple">BV</abbrev>, length of (femur + tibia + ta<sub>1</sub>) / length of (ta<sub>2</sub> + ta<sub>3</sub> + ta<sub>4</sub> + ta<sub>5</sub>); <abbrev xmlns:xlink="http://www.w3.org/1999/xlink" xlink:title="femur" xlink:type="simple">fe</abbrev>, femur; <abbrev xmlns:xlink="http://www.w3.org/1999/xlink" xlink:title="length of ta1" xlink:type="simple">LR</abbrev>, length of ta<sub>1</sub> / length of tibia; P1, P2, P3, Fore leg, mid leg, hind leg; <abbrev xmlns:xlink="http://www.w3.org/1999/xlink" xlink:title="length of (femur + tibia)" xlink:type="simple">SV</abbrev>, length of (femur + tibia) / length of ta<sub>1</sub>; ta<sub>1</sub>–ta<sub>5</sub>, tarsomeres 1–5; <abbrev xmlns:xlink="http://www.w3.org/1999/xlink" xlink:title="tibia" xlink:type="simple">ti</abbrev>, tibia.</p></fn></table-wrap-foot></table-wrap><p><bold><italic>Hypopygium</italic></bold> (Figs <xref ref-type="fig" rid="F1">1E</xref>, <xref ref-type="fig" rid="F2">2B</xref>, <xref ref-type="fig" rid="F2">2C</xref>). Tergite IX with 28 setae, bearing a small rounded protuberance on dorsal surface as anal point, laterosternite IX with 11 setae. Transverse sternapodeme is very thick, broadly arched, high, almost trapezoidal, with rounded apex, and 56–62 µm wide. Aedeagal lobe moderately sclerotized, apex attenuated, extending medially over apex of opposite lobe, with apical part smooth. Gonocoxite 290–368, 321 µm long, with well-developed basal plate. inferior volsella covered with setae. Gonostylus 144–174, 161 µm long, broad anteriorly and narrowing posteriorly, with some twisted angle, apex with some stout megasetae, surrounded by microtrichia. HR: 1.85–2.11, 1.98. HV: 2.36.</p></tp:treatment-sec><tp:treatment-sec sec-type="Habitat"><title>Habitat.</title><p>The specimen was collected from a mountain stream in a humid temperate to subtropical montane forest. The streambed consisted mainly of cobbles, with scattered boulders and patches of fine gravel and sand in low-velocity areas. Vegetation along both banks showed distinct vertical stratification: low shrubs near the water, with an overstory of evergreen broad-leaved and some deciduous trees.</p></tp:treatment-sec><tp:treatment-sec sec-type="Distribution"><title>Distribution.</title><p>The new species is currently known from oriental China based on two collection sites: the type locality in the Wuyi Mountain Range (Fig. <xref ref-type="fig" rid="F4">4</xref>), Fujian Province, southeastern China (one adult male), and an additional site in the Tianmu Mountain, Zhejiang Province, eastern China (two adult males).</p><fig id="F4" position="float" orientation="portrait"><object-id xmlns:xlink="http://www.w3.org/1999/xlink" content-type="doi" xlink:type="simple">10.3897/zookeys.1281.193732.figure4</object-id><object-id xmlns:xlink="http://www.w3.org/1999/xlink" content-type="arpha" xlink:type="simple">FBEAD7AA-0076-5424-82C7-5FBC4A3DC397</object-id><label>Figure 4.</label><caption><p>Type locality of <italic><tp:taxon-name><tp:taxon-name-part taxon-name-part-type="genus" reg="Kaluginia">Kaluginia</tp:taxon-name-part> <tp:taxon-name-part taxon-name-part-type="species" reg="wangi">wangi</tp:taxon-name-part></tp:taxon-name></italic> sp. nov., showing its characteristic montane stream habitat with clear water, a rocky substrate, and densely vegetated banks.</p></caption><graphic xmlns:xlink="http://www.w3.org/1999/xlink" xlink:href="zookeys-1281-233_article-193732__-g004.jpg" id="oo_1668191.jpg" position="float" orientation="portrait" xlink:type="simple"><uri content-type="original_file" xlink:type="simple">https://binary.pensoft.net/fig/1668191</uri></graphic></fig></tp:treatment-sec><tp:treatment-sec sec-type="Molecular phylogeny"><title>Molecular phylogeny.</title><p>The final concatenated matrix after alignment comprised 42 taxa, with a total length of 3784 bp (18S: 886 bp; 28S: 675 bp; <abbrev xmlns:xlink="http://www.w3.org/1999/xlink" xlink:title="protein-coding gene" xlink:type="simple">CAD</abbrev>: 744 bp; COI: 1479 bp). The tree topologies inferred from MrBayes and IQ-TREE (Fig. <xref ref-type="fig" rid="F5">5</xref>) were highly concordant and consistent with the phylogenetic structure reported in <xref ref-type="bibr" rid="B21">Semenchenko et al. (2024)</xref>. The subfamily <tp:taxon-name><tp:taxon-name-part taxon-name-part-type="subfamily" reg="Diamesinae">Diamesinae</tp:taxon-name-part></tp:taxon-name> comprises three tribes: <tp:taxon-name><tp:taxon-name-part taxon-name-part-type="tribe" reg="Heptagyini">Heptagyini</tp:taxon-name-part></tp:taxon-name>, <tp:taxon-name><tp:taxon-name-part taxon-name-part-type="tribe" reg="Boreoheptagyiini">Boreoheptagyiini</tp:taxon-name-part></tp:taxon-name>, and <tp:taxon-name><tp:taxon-name-part taxon-name-part-type="tribe" reg="Diamesini">Diamesini</tp:taxon-name-part></tp:taxon-name>. Within the tribe <tp:taxon-name><tp:taxon-name-part taxon-name-part-type="tribe" reg="Boreoheptagyiini">Boreoheptagyiini</tp:taxon-name-part></tp:taxon-name>, the newly discovered <italic><tp:taxon-name><tp:taxon-name-part taxon-name-part-type="genus" reg="Kaluginia">Kaluginia</tp:taxon-name-part> <tp:taxon-name-part taxon-name-part-type="species" reg="wangi">wangi</tp:taxon-name-part></tp:taxon-name></italic> sp. nov. forms a highly supported clade with <italic><tp:taxon-name><tp:taxon-name-part taxon-name-part-type="genus" reg="Kaluginia">Kaluginia</tp:taxon-name-part> <tp:taxon-name-part taxon-name-part-type="species" reg="lebetiformis">lebetiformis</tp:taxon-name-part></tp:taxon-name></italic> Makarchenko, 1987, indicating a close sister-group relationship. This clade, together with the previously recognized genera <italic><tp:taxon-name><tp:taxon-name-part taxon-name-part-type="genus" reg="Boreoheptagyia">Boreoheptagyia</tp:taxon-name-part></tp:taxon-name></italic>, <italic><tp:taxon-name><tp:taxon-name-part taxon-name-part-type="genus" reg="Kaluginia">Kaluginia</tp:taxon-name-part></tp:taxon-name></italic>, and <italic><tp:taxon-name><tp:taxon-name-part taxon-name-part-type="genus" reg="Palatovia">Palatovia</tp:taxon-name-part></tp:taxon-name></italic>, constitutes the core evolutionary lineage of <tp:taxon-name><tp:taxon-name-part taxon-name-part-type="tribe" reg="Boreoheptagyiini">Boreoheptagyiini</tp:taxon-name-part></tp:taxon-name>, with strong branch support values across the tribe.</p><fig id="F5" position="float" orientation="portrait"><object-id xmlns:xlink="http://www.w3.org/1999/xlink" content-type="doi" xlink:type="simple">10.3897/zookeys.1281.193732.figure5</object-id><object-id xmlns:xlink="http://www.w3.org/1999/xlink" content-type="arpha" xlink:type="simple">42A83991-8C2A-58C9-A50F-30DA087D6BB9</object-id><label>Figure 5.</label><caption><p>Multilocus phylogenetic tree of <tp:taxon-name><tp:taxon-name-part taxon-name-part-type="subfamily" reg="Diamesinae">Diamesinae</tp:taxon-name-part></tp:taxon-name>. Posterior probability after MrBayes (values &gt; 0.7) and bootstrap support of maximum likelihood (&gt; 70%) are shown, and asterisks (*) indicate full node support.</p></caption><graphic xmlns:xlink="http://www.w3.org/1999/xlink" xlink:href="zookeys-1281-233_article-193732__-g005.jpg" id="oo_1668192.jpg" position="float" orientation="portrait" xlink:type="simple"><uri content-type="original_file" xlink:type="simple">https://binary.pensoft.net/fig/1668192</uri></graphic></fig></tp:treatment-sec><tp:treatment-sec sec-type="Remarks"><title>Remarks.</title><p>The new species and <italic><tp:taxon-name><tp:taxon-name-part taxon-name-part-type="genus" reg="Kaluginia">Kaluginia</tp:taxon-name-part> <tp:taxon-name-part taxon-name-part-type="species" reg="lebetiformis">lebetiformis</tp:taxon-name-part></tp:taxon-name></italic> share several similarities, including similar leg coloration and texture, as well as similar internal wing structures. However, they can be distinguished by the following characters (Table <xref ref-type="table" rid="T2">2</xref>). In the antenna, <italic><tp:taxon-name><tp:taxon-name-part taxon-name-part-type="genus" reg="Kaluginia">K.</tp:taxon-name-part> <tp:taxon-name-part taxon-name-part-type="species" reg="wangi">wangi</tp:taxon-name-part></tp:taxon-name></italic> has a flagellum composed of five flagellomeres, whereas <italic><tp:taxon-name><tp:taxon-name-part taxon-name-part-type="genus" reg="Kaluginia">K.</tp:taxon-name-part> <tp:taxon-name-part taxon-name-part-type="species" reg="lebetiformis">lebetiformis</tp:taxon-name-part></tp:taxon-name></italic> has a flagellum with seven flagellomeres. In leg characters, <italic><tp:taxon-name><tp:taxon-name-part taxon-name-part-type="genus" reg="Kaluginia">K.</tp:taxon-name-part> <tp:taxon-name-part taxon-name-part-type="species" reg="wangi">wangi</tp:taxon-name-part></tp:taxon-name></italic> bears two pseudospurs on each of the mid and hind ta<sub>1</sub>, whereas <italic><tp:taxon-name><tp:taxon-name-part taxon-name-part-type="genus" reg="Kaluginia">K.</tp:taxon-name-part> <tp:taxon-name-part taxon-name-part-type="species" reg="lebetiformis">lebetiformis</tp:taxon-name-part></tp:taxon-name></italic> has four pseudospurs on the mid ta<sub>1</sub> and seven on the hind ta<sub>1</sub>. Regarding the hypopygial structure, <italic><tp:taxon-name><tp:taxon-name-part taxon-name-part-type="genus" reg="Kaluginia">K.</tp:taxon-name-part> <tp:taxon-name-part taxon-name-part-type="species" reg="wangi">wangi</tp:taxon-name-part></tp:taxon-name></italic> has a gonostylus broad anteriorly and narrowing posteriorly, with a twisted angle, and the apex bears several stout megasetae surrounded by microtrichia; in contrast, <italic><tp:taxon-name><tp:taxon-name-part taxon-name-part-type="genus" reg="Kaluginia">K.</tp:taxon-name-part> <tp:taxon-name-part taxon-name-part-type="species" reg="lebetiformis">lebetiformis</tp:taxon-name-part></tp:taxon-name></italic> is described as having a broad, scoop-shaped gonostylus with 7–8 megasetae along the inner margin.</p><table-wrap id="T2" position="float" orientation="portrait"><label>Table 2.</label><caption><p>Comparison of some relevant morphological characteristics of <italic><tp:taxon-name><tp:taxon-name-part taxon-name-part-type="genus" reg="Kaluginia">Kaluginia</tp:taxon-name-part> <tp:taxon-name-part taxon-name-part-type="species" reg="lebetiformis">lebetiformis</tp:taxon-name-part></tp:taxon-name></italic> Makarchenko, 1987 and <italic><tp:taxon-name><tp:taxon-name-part taxon-name-part-type="genus" reg="Kaluginia">Kaluginia</tp:taxon-name-part> <tp:taxon-name-part taxon-name-part-type="species" reg="wangi">wangi</tp:taxon-name-part></tp:taxon-name></italic> sp. nov.</p></caption><table><tbody><tr><th rowspan="1" colspan="1"/><th rowspan="1" colspan="1">
                      <italic>
                        <tp:taxon-name><tp:taxon-name-part taxon-name-part-type="genus" reg="Kaluginia">K.</tp:taxon-name-part> <tp:taxon-name-part taxon-name-part-type="species" reg="wangi">wangi</tp:taxon-name-part></tp:taxon-name>
                      </italic>
                    </th><th rowspan="1" colspan="1">
                      <italic>
                        <tp:taxon-name><tp:taxon-name-part taxon-name-part-type="genus" reg="Kaluginia">K.</tp:taxon-name-part> <tp:taxon-name-part taxon-name-part-type="species" reg="lebetiformis">lebetiformis</tp:taxon-name-part></tp:taxon-name>
                      </italic>
                    </th></tr><tr><td rowspan="1" colspan="1">Antenna</td><td rowspan="1" colspan="1">Flagellum with 5 flagellomeres.</td><td rowspan="1" colspan="1">Flagellum with 7 flagellomeres.</td></tr><tr><td rowspan="1" colspan="1">Wing</td><td rowspan="1" colspan="1">R<sub>2+3</sub> clearly visible only in a small portion of the basal part.</td><td rowspan="1" colspan="1">R<sub>2+3</sub> reduced, not reaching C.</td></tr><tr><td rowspan="1" colspan="1">Thorax</td><td rowspan="1" colspan="1"><abbrev xmlns:xlink="http://www.w3.org/1999/xlink" xlink:title="acrostichals" xlink:type="simple">Ac</abbrev> short, in 1 row, beginning near <abbrev xmlns:xlink="http://www.w3.org/1999/xlink" xlink:title="antepronotum" xlink:type="simple">Ap</abbrev>; <abbrev xmlns:xlink="http://www.w3.org/1999/xlink" xlink:title="dorsocentrals" xlink:type="simple">Dc</abbrev> erect and in 1–2 rows or in 1 group, extending from near the humeral area to close to the scutellum; scutellum arranged in 3–4 irregular rows. <abbrev xmlns:xlink="http://www.w3.org/1999/xlink" xlink:title="antepronotals" xlink:type="simple">Aps</abbrev> with lateral setae present.</td><td rowspan="1" colspan="1"><abbrev xmlns:xlink="http://www.w3.org/1999/xlink" xlink:title="acrostichals" xlink:type="simple">Ac</abbrev> present, beginning near <abbrev xmlns:xlink="http://www.w3.org/1999/xlink" xlink:title="antepronotum" xlink:type="simple">Ap</abbrev>; <abbrev xmlns:xlink="http://www.w3.org/1999/xlink" xlink:title="dorsocentrals" xlink:type="simple">Dc</abbrev> erect and in 1–2 rows; Scutellum with about 50 setae. <abbrev xmlns:xlink="http://www.w3.org/1999/xlink" xlink:title="antepronotals" xlink:type="simple">Aps</abbrev> (ventral and lateral) present; dorsal ones absent.</td></tr><tr><td rowspan="1" colspan="1">Legs</td><td rowspan="1" colspan="1">Mid and hind ta<sub>1</sub> each with 2 pseudospurs.</td><td rowspan="1" colspan="1">Mid legs with 4 pseudospurs on ta<sub>1</sub>; hind legs with 7 pseudospurs on ta<sub>1</sub>.</td></tr><tr><td rowspan="1" colspan="1">Hypopygium</td><td rowspan="1" colspan="1"><abbrev xmlns:xlink="http://www.w3.org/1999/xlink" xlink:title="gonocoxite" xlink:type="simple">Gc</abbrev> with well-developed basal plate. inferior volsella covered with setae. <abbrev xmlns:xlink="http://www.w3.org/1999/xlink" xlink:title="gonostylus" xlink:type="simple">Gs</abbrev> broad anteriorly and narrowing posteriorly, with some twisted angle, apex with some stout megasetae, surrounded by microtrichia.</td><td rowspan="1" colspan="1"><abbrev xmlns:xlink="http://www.w3.org/1999/xlink" xlink:title="gonocoxite" xlink:type="simple">Gc</abbrev> with a small, basal protuberance. <abbrev xmlns:xlink="http://www.w3.org/1999/xlink" xlink:title="gonostylus" xlink:type="simple">Gs</abbrev> broad, scoop-shaped with 7–8 megasetae along inner margin.</td></tr></tbody></table><table-wrap-foot><fn><p>Abbreviations used: <abbrev xmlns:xlink="http://www.w3.org/1999/xlink" xlink:title="acrostichals" xlink:type="simple">Ac</abbrev>, acrostichals; <abbrev xmlns:xlink="http://www.w3.org/1999/xlink" xlink:title="antepronotum" xlink:type="simple">Ap</abbrev>, antepronotum; <abbrev xmlns:xlink="http://www.w3.org/1999/xlink" xlink:title="antepronotals" xlink:type="simple">Aps</abbrev>, antepronotals; <abbrev xmlns:xlink="http://www.w3.org/1999/xlink" xlink:title="dorsocentrals" xlink:type="simple">Dc</abbrev>, dorsocentrals; <abbrev xmlns:xlink="http://www.w3.org/1999/xlink" xlink:title="gonocoxite" xlink:type="simple">Gc</abbrev>, gonocoxite; <abbrev xmlns:xlink="http://www.w3.org/1999/xlink" xlink:title="gonostylus" xlink:type="simple">Gs</abbrev>, gonostylus; <abbrev xmlns:xlink="http://www.w3.org/1999/xlink" xlink:title="pseudospurs" xlink:type="simple">Ps</abbrev>, pseudospurs; <abbrev xmlns:xlink="http://www.w3.org/1999/xlink" xlink:title="scutellum" xlink:type="simple">Sct</abbrev>, scutellum.</p></fn></table-wrap-foot></table-wrap></tp:treatment-sec><tp:treatment-sec><!--Section generated to contain objects referenced in tp:taxon-treatment.--><fig id="F6" position="float" orientation="portrait"><object-id xmlns:xlink="http://www.w3.org/1999/xlink" content-type="doi" xlink:type="simple">10.3897/zookeys.1281.193732.figure6</object-id><object-id xmlns:xlink="http://www.w3.org/1999/xlink" content-type="arpha" xlink:type="simple">F9BEBDE0-CA4A-5C66-98C6-9E3CA10DCB98</object-id><label>Figure 6.</label><caption><p>Comparison of male hypopygia. <bold>A</bold>. Holotype, initial preparation (gonostylus folded upwardly with the gonocoxite); <bold>B</bold>. Holotype, after reprocessing; <bold>C</bold>. Paratype.</p></caption><graphic xmlns:xlink="http://www.w3.org/1999/xlink" xlink:href="zookeys-1281-233_article-193732__-g006.jpg" id="oo_1668193.jpg" position="float" orientation="portrait" xlink:type="simple"><uri content-type="original_file" xlink:type="simple">https://binary.pensoft.net/fig/1668193</uri></graphic></fig></tp:treatment-sec><ref-list><ref id="B21"><mixed-citation xmlns:xlink="http://www.w3.org/1999/xlink" xlink:type="simple">Semenchenko AA, Cranston PS, Makarchenko EA (2024) A multi-locus phylogeny for the <tp:taxon-name><tp:taxon-name-part taxon-name-part-type="subfamily">Diamesinae</tp:taxon-name-part></tp:taxon-name> (<tp:taxon-name><tp:taxon-name-part taxon-name-part-type="family">Chironomidae</tp:taxon-name-part></tp:taxon-name>: <tp:taxon-name><tp:taxon-name-part taxon-name-part-type="order">Diptera</tp:taxon-name-part></tp:taxon-name>) provides new insights into evolution of an amphitropical clade. Zoological Journal of the Linnean Society 202: 1–16. <ext-link xlink:href="10.1093/zoolinnean/zlae035" ext-link-type="doi" xlink:type="simple">https://doi.org/10.1093/zoolinnean/zlae035</ext-link></mixed-citation></ref></ref-list></tp:taxon-treatment>
