# Supplementary material for: Lessons from the slide preparation: A new species of Kaluginia (Diptera, Chironomidae) from China
Source: Zookeys. 2026 Jun 4;1281:233–45. doi: 10.3897/zookeys.1281.193732 (PMC13261310; doi:10.3897/zookeys.1281.193732)
Supplement: Supplementary material 2 — List of species, codes and GenBank accessions used in this study [file zookeys-1281-233_article-193732__-s002.xlsx]

## Sheet: List1
Family	Subfamily	Species name	Code / voucher ID	Genomic DNA			Mitochondrial DNA
				18S	28S	CAD	COI 5P	COI 3P	Reference
Chironomidae	Diamesinae	Kaluginia wangi	ZHECH094-21	PZ243353	PZ243358	PZ243380		PZ243367	This study
Chironomidae	Diamesinae	Boreoheptagyia brevitarsis	EAM687	OQ808933	OQ834400	OQ831229	MT240774	MT240774	Semenchenko et al., 2024
Chironomidae	Diamesinae	Boreoheptagyia joeli	EAM343	OQ808895	OQ834362	OQ831186	MT240753	MT240753	Semenchenko et al., 2024
Chironomidae	Diamesinae	Boreoheptagyia legeri	EAM391	OQ808906	OQ834373	OQ831197	OQ282628	OQ282628	Semenchenko et al., 2024
Chironomidae	Diamesinae	Boreoheptagyia sarymsactyensis	EAM559	OQ808924	OQ834391	OQ831217	MT240758	MT240758	Semenchenko et al., 2024
Chironomidae	Diamesinae	Boreoheptagyia sp.1	EAM207	KY640333	OQ834346	OQ831172	KY640386	KY640386	Semenchenko et al., 2024
Chironomidae	Diamesinae	Boreoheptagyia sp.2	EAM387	OQ808904	OQ834371	OQ831195	OQ810055	OQ810055	Semenchenko et al., 2024
Chironomidae	Diamesinae	Boreoheptagyia sp.3	EAM389	OQ808905	OQ834372	OQ831196	OQ810056	OQ810056	Semenchenko et al., 2024
Chironomidae	Diamesinae	Boreoheptagyia sp.4	EAM491	OQ808917	OQ834384	OQ831209	OQ810057	OQ810057	Semenchenko et al., 2024
Chironomidae	Diamesinae	Boreoheptagyia sp.5	EAM587	OQ813471	OQ819018	OQ831220	OQ810045	OQ810045	Semenchenko et al., 2024
Chironomidae	Diamesinae	Boreoheptagyia sp.6	EAM691	OQ808934	OQ834401	OQ831230	OQ810058	OQ810058	Semenchenko et al., 2024
Chironomidae	Diamesinae	Kaluginia lebetiformis koreana	KAL-AAA1G4-1 65	OQ808871	OQ834330	OQ831159	MH547037	MH547037	Semenchenko et al., 2024
Chironomidae	Diamesinae	Kaluginia lebetiformis lebetiformis	EAM652	OQ808928	OQ834395	OQ831224	MN625616	MN625616	Semenchenko et al., 2024
Chironomidae	Diamesinae	Palatovia lorestanica	EAM676	OQ808932	OQ834399	OQ831228	MT240759	MT240759	Semenchenko et al., 2024
Chironomidae	Diamesinae	Shilovia rara	EAM199	KY640331	OQ834344	OQ831170	KY640384	KY640384	Semenchenko et al., 2024
Chironomidae	Diamesinae	Shilovia xinhuawangi	EAM435	OQ808911	OQ834378	OQ831202	MW136403	MW136403	Semenchenko et al., 2024
Chironomidae	Diamesinae	Shilovia yakovlevi	EAM571	OQ808925	OQ834392	OQ831218	MW136406	MW136406	Semenchenko et al., 2024
Chironomidae	Diamesinae	Arctodiamesa breviramosa	EAM506	OQ808921	OQ834388	OQ831214	MT452268	MT452268	Semenchenko et al., 2024
Chironomidae	Diamesinae	Arctodiamesa marinae	EAM60	OQ808869	OQ834328	OQ831157	OQ810059	OQ810059	Semenchenko et al., 2024
Chironomidae	Diamesinae	Diamesa cinerella	EAM223	MG913428	OQ834349	OQ831175	KY640391	KY640391	Semenchenko et al., 2024
Chironomidae	Diamesinae	Diamesa loeffleri	EAM478	OQ808915	OQ834382	OQ831207	ON834744	ON834744	Semenchenko et al., 2024
Chironomidae	Diamesinae	Lappodiamesa vidua	ABK143	OQ808878	OQ834337	OQ831165	OQ810076	OQ810076	Semenchenko et al., 2024
Chironomidae	Diamesinae	Lappodiamesa omelkoi	EAM43	OQ808867	OQ834338	OQ831155	OQ810077	OQ810077	Semenchenko et al., 2024
Chironomidae	Diamesinae	Pagastia nivis	EAM450	OQ813482	OQ819016	OQ831203	MW691960	MW691960	Semenchenko et al., 2024
Chironomidae	Diamesinae	Pagastia hanseni	EAM297	OQ808891	OQ834358	OQ831183	KY640366	KY640366	Semenchenko et al., 2024
Chironomidae	Diamesinae	Potthastia sp.	EAM460	OQ808912	OQ834379	OQ831204	OQ810079	OQ810079	Semenchenko et al., 2024
Chironomidae	Diamesinae	Potthastia gaedii	EAM64	OQ808870	OQ834329	OQ831158	OQ810080	OQ810080	Semenchenko et al., 2024
Chironomidae	Diamesinae	Linevitshia prima	LP1 EAM37	OQ808865	OQ834325	OQ831153	KJ857066	KJ857066	Semenchenko et al., 2024
Chironomidae	Diamesinae	Protanypus morio	EAM500	OQ808920	OQ834387	OQ831212	OQ810081	OQ810081	Semenchenko et al., 2024
Chironomidae	Diamesinae	Protanypus caudatus	EAM608	OQ813473	OQ819020		OQ810047	OQ810047	Semenchenko et al., 2024
Chironomidae	Diamesinae	Pseudodiamesa latistyla	EAM214	OQ808885	OQ834348	OQ831174	OQ810083	OQ810083	Semenchenko et al., 2024
Chironomidae	Diamesinae	Pseudodiamesa branickii	EAM150	OQ808881	OQ834341	OQ831168	OQ810086	OQ810086	Semenchenko et al., 2024
Chironomidae	Diamesinae	Pseudokiefferiella sp.	ABK157	OQ808882	OQ834342		OQ810087	OQ810087	Semenchenko et al., 2024
Chironomidae	Diamesinae	Pseudokiefferiella parva	EAM708	OQ808937	OQ834404	OQ831233	MT367333	MT367333	Semenchenko et al., 2024
Chironomidae	Diamesinae	Sympotthastia fulva	EAM669	OQ808930	OQ834397	OQ831226	OQ810088	OQ810088	Semenchenko et al., 2024
Chironomidae	Diamesinae	Sympotthastia sp.	EAM889	OQ813479	OQ819025	OQ831239	OQ810049	OQ810049	Semenchenko et al., 2024
Chironomidae	Diamesinae	Harrisonina petricola	HarrL	GU356732	GU356714	GU356657		GU356696	Cranston et al., 2010
Chironomidae	Diamesinae	Heptagyia annulipes	CH	HQ440459	HQ440919	HQ440459		HQ440606	Cranston et al., 2012
Chironomidae	Diamesinae	Limaya sp.	LIMA	HQ440468	HQ440928	HQ440468		HQ440614	Cranston et al., 2012
Chironomidae	Diamesinae	Maoridiamesa stouti	NZMD	HQ440617	HQ440771	HQ440472		HQ440932	Cranston et al., 2012
Chironomidae	Diamesinae	Mapucheptagyia brundini	CH	HQ440618	HQ440772	HQ440473		HQ440933	Cranston et al., 2012
Chironomidae	Diamesinae	Paraheptagyia tonnoiri	PAHY	GU356734	GU356716	GU356659		GU356702	Cranston et al., 2010
Chironomidae	Podonominae	Afrochlus harrisoni	ZAFR	FJ570728	FJ570565	GU356641		FJ570646	Cranston et al., 2010
Chironomidae	Podonominae	Archaeochlus bicirratus	ARBI	FJ570733	FJ570571	GU356644		FJ570652	Cranston et al., 2010
Chironomidae	Podonominae	Boreochlus sp.	EAM476	OQ808914	OQ834381	OQ831206	OQ810091	OQ810091	Semenchenko et al., 2024
Chironomidae	Podonominae	Boreochlus longicoxalsetosus	EAM494	OQ808918	OQ834385	OQ831210	OQ810092	OQ810092	Semenchenko et al., 2024
Chironomidae	Podonominae	Paraboreochlus minutissimus	Pbmin	FJ570748	FJ570585	GU356660		FJ570667	Cranston et al., 2010
Chironomidae	Podonominae	Trichotanypus posticalis	EAM72	OQ808872	OQ834331	OQ831160	OQ810093	OQ810093	Semenchenko et al., 2024
Chironomidae	Podonominae	Austrochlus brundini	AUBR	FJ570738	FJ570576	GU356649		FJ570657	Cranston et al., 2010
Chironomidae	Podonominae	Parochlus bassianus	TAS5	FJ570757	FJ570596	GU356663		FJ570676	Cranston et al., 2010
Chironomidae	Podonominae	Podochlus tasmaniensis	TAS11	FJ570784	FJ570620	GU356676		FJ570702	Cranston et al., 2010
Chironomidae	Podonominae	Podonomopsis evansi	AUPE	FJ570790	FJ570625	GU356678		FJ570707	Cranston et al., 2010
Chironomidae	Podonominae	Zelandochlus latipalpis	ZOCH	FJ570808	FJ570645	GU356686		FJ570727	Cranston et al., 2010
Chironomidae	Tanypodinae	Fittkauimyia sp.	AUNT14	HQ440598	HQ440747	HQ440452		HQ440911	Cranston et al., 2012
Chironomidae	Tanypodinae	Alotanypus venustus	APS2	HQ440561	HQ440710	HQ440419		HQ440871	Cranston et al., 2012
Chironomidae	Tanypodinae	Brundiniella sp.	AFTP1	HQ440660	HQ440817	HQ440510		HQ440980	Cranston et al., 2012
Chironomidae	Tanypodinae	Psectrotanypus dyari	MODOC7	HQ440664	HQ440822	HQ440516		HQ440985	Cranston et al., 2012
Chironomidae	Tanypodinae	Ablabesmyia sp.	CAM02	HQ440556	HQ440706	HQ440414		HQ440867	Cranston et al., 2012
Chironomidae	Tanypodinae	Conchapelopia sp.	CAM07	HQ440576	HQ440723	HQ440432		HQ440887	Cranston et al., 2012
Chironomidae	Tanypodinae	Larsia sp.	FNQ7.21	HQ440612	HQ440765	HQ440466		HQ440926	Cranston et al., 2012
Chironomidae	Tanypodinae	Macropelopia paranebulosa	EAM34	OQ808864	OQ834324	OQ831152	OQ810095	OQ810095	Semenchenko et al., 2024
Chironomidae	Tanypodinae	Nilotanypus sp.	AUNT07	HQ440628	HQ440781	HQ440480		HQ440944	Cranston et al., 2012
Chironomidae	Tanypodinae	Paramerina sp.	V211	HQ440641	HQ440798	HQ440492		HQ440961	Cranston et al., 2012
Chironomidae	Tanypodinae	Zavrelimyia thryptica	CAM08	FJ570807	FJ570644	HQ440554		FJ570726	Cranston et al., 2010
Chironomidae	Tanypodinae	Djalmabatista sp	DJA	HQ440588	HQ440735	HQ440443		HQ440899	Cranston et al., 2012
Chironomidae	Tanypodinae	Tanypus sp.	TANYPUS	FJ570805	FJ570642	HQ440536		FJ570724	Cranston et al., 2010
References:
Cranston PS, Hardy NB, Morse GE, Puslednik L, Mccluen SR (2010) When molecules and morphology concur: the ‘Gondwanan’ midges (Diptera: Chironomidae). Systematic Entomology 35: 636-648. https://doi.org/10.1111/j.1365-3113.2010.00531.x
Cranston PS, Hardy NB, Morse GE (2012) A dated molecular phylogeny for the Chironomidae (Diptera). Systematic Entomology 37: 172–188. https://doi.org/10.1111/j.1365-3113.2011.00603.x
Semenchenko AA, Cranston PS, Makarchenko EA (2024) A multi-locus phylogeny for the Diamesinae (Chironomidae: Diptera) provides new insights into evolution of an amphitropical clade. Zoological Journal of the Linnean Society 202: 1–16. https://doi.org/10.1093/zoolinnean/zlae035
